# Supplementary material for: Resistive force theory and wave dynamics in swimming flagellar apparatus isolated from C. reinhardtii
Source: Soft Matter. 2020 Dec 9;17(6):1601–13. doi: 10.1039/d0sm01969k (PMC8323821; doi:10.1039/d0sm01969k)
Supplement: SM-017-D0SM01969K-s001 [file SM-017-D0SM01969K-s001.txt]

File Name : figures1.png

Caption : figures1

File Name : figures2.png

Caption : figures2

File Name : figures3.png

Caption : figures3

File Name : figures4.png

Caption : figures4

File Name : figures5.png

Caption : figures5
